# Supplementary material for: Newborn Screening for Inborn Errors of Metabolism by Next-Generation Sequencing Combined with Tandem Mass Spectrometry
Source: Int J Neonatal Screen. 2024 Mar 29;10(2):28. doi: 10.3390/ijns10020028 (PMC11036227; doi:10.3390/ijns10020028)
Supplement: Supplementary file 1 [file IJNS-10-00028-s001.zip]

Archive with 9 entries (9 files):
- Abbreviations.xlsx
- Supplemental Figure S1.tif
- Supplemental Figure S2.tif
- Supplemental Figure S3.tif
- Supplemental Figure S4.tif
- Supplemental Figure S5.tif
- Supplemental Table S1.xlsx
- Supplemental Table S2.xlsx
- Supplemental Table S3.xlsx
