# Supplementary material for: Newborn Screening for Inborn Errors of Metabolism by Next-Generation Sequencing Combined with Tandem Mass Spectrometry
Source: Int J Neonatal Screen. 2024 Mar 29;10(2):28. doi: 10.3390/ijns10020028 (PMC11036227; doi:10.3390/ijns10020028)
Supplement: Supplementary file 1 [file IJNS-10-00028-s001.zip › Supplemental Table S1.xlsx]

## Sheet: Sheet1
Table S1. The list of 52 genes associated with the 38 IEMs .
#	Disease	OMIM #	Gene	Transcript	Inheritance mode	Group
1	Phenylketonuria	261600	PAH	NM_000277.1	AR	Disease of Amino Acid Metabolism
2	Tetrahydrobiopterin deficiency	261640;261630	PTS;QDPR	NM_000317.2;NM_000320.2	AR
3	Carbamoylphosphate Synthetase I Deficiency	237300	CPS1	NM_001875.4	AR
4	Maple Syrup Urine Disease	248600	BCKDHA;BCKDHB;DBT	NM_000709.3;NM_183050.2;NM_001918.3	AR
5	Glycine encephalopathy	605899	AMT, GLDC	NM_000481.3, NM_000170.2	AR
6	Hypermethioninemia	250850	MAT1A	NM_000429.2	AD,AR
7	Hyperornithinemia-Hyperammonemia-Homocitrullinuria Syndrome	238970	SLC25A15	NM_014252.3	AR
8	Citrullinemia type I	215700	ASS1	NM_000050.4	AR
9	Homocystinuria	236200;236250	CBS;MTHFR	NM_000071.2;NM_005957.4	AR
10	Argininosuccinic aciduria	207900	ASL	NM_000048.3	AR
11	Argininemia	207800	ARG1	NM_000045.3	AR
12	Tyrosinemia	276700;276600;276710	FAH;TAT;HPD	NM_000137.2;NM_000353.2;NM_002150.2	AR
13	Ornithine Transcarbamylase Deficiency	311250	OTC	NM_000531.5	XL
14	Citrin deficiency	605814	SLC25A13	NM_014251.2	AR
15	Hyperprolinemia type I	239500	PRODH	NM_016335.4	AR
16	2-Methylbutyryl Glycinuria	610006	ACADSB	NM_001609.3	AR	Disease of Organic Acid Metabolism
17	3-Methylcrotonyl-CoA carboxylase deficiency	210200;210210	MCCC1;MCCC2	NM_020166.3;NM_022132.4	AR
18	3-Methylglutaconic Aciduria type 1	250950	AUH	NM_001698.2	AR
19	3-hydroxy-3-methylglutaryl-CoA lyase deficiency	246450	HMGCL	NM_000191.2	AR
20	β-Ketothiolase Deficiency	203750	ACAT1	NM_000019.3	AR
21	Propionicacidemia	606054	PCCA, PCCB	NM_000282.3, NM_000532.4	AR
22	Methylmalonic Acidemia	251100;251110;277400;251000	MMAA;MMAB;MMACHC;MMUT	NM_172250.2;NM_052845.3;NM_015506.2;NM_000255.3	AR
23	Multiple carboxylase deficiency	253270;253260	HLCS;BTD	NM_000411.6;NM_000060.2	AR
24	Glutaric Acidemia I	231670	GCDH	NM_000159.2	AR
25	Isobutyryl-CoA dehydrogenase deficiency	611283	ACAD8	NM_014384.2	AR
26	Isovaleric Acidemia	243500	IVD	NM_002225.3	AR
27	2,4-Dienoyl-CoA Reductase Deficiency	616034	NADK2	NM_001085411.1	AR	Disease of Fatty Acid Metabolism
28	Short Chain Acyl-CoA Dehydrogenase Deficiency	201470	ACADS	NM_000017.2	AR
29	Multiple Acyl-CoA Dehydrogenase Deficiency	231680	ETFDH	NM_004453.2	AR
30	Very Long-Chain Acyl-CoA Dehydrogenase Deficiency	201475	ACADVL	NM_000018.3	AR
31	Carnitine-Acylcarnitine Translocase Deficiency	212138	SLC25A20	NM_000387.5	AR
32	Carnitine Palmitoyltransferase I Deficiency	255120	CPT1A	NM_001876.3	AR
33	Carnitine palmitoyltransferase II deficiency	600649/608836	CPT2	NM_000098.2	AR
34	Trifunctional Protein Deficiency	609015	HADHA, HADHB	NM_000182.4, NM_000183.2	AR
35	Primary Carnitine Deficiency	212140	SLC22A5	NM_003060.3	AR
36	Long-Chain 3-Hydroxyacyl-Coa Dehydrogenase Deficiency	609016	HADHA	NM_000182.4	AR
37	Medium-Chain Acyl-Coenzyme A Dehydrogenase Deficiency	201450	ACADM	NM_000016.4	AR
38	Malonyl-Coa Decarboxylase Deficiency	248360	MLYCD	NM_012213.2	AR
