# Supplementary material for: Newborn Screening for Inborn Errors of Metabolism by Next-Generation Sequencing Combined with Tandem Mass Spectrometry
Source: Int J Neonatal Screen. 2024 Mar 29;10(2):28. doi: 10.3390/ijns10020028 (PMC11036227; doi:10.3390/ijns10020028)
Supplement: Supplementary file 1 [file IJNS-10-00028-s001.zip › Supplemental Table S2.xlsx]

## Sheet: Sheet1
Table S2. The carrier frequenciesof 52 genes .
NO.	Disease name	Gene	Carrier frequencies
			Total	NMG	JN	SJZ	SH	CQ	YN	GZ	HN
1	Phenylketonuria	PAH	1/42	1/27	1/32	1/32	1/51	1/57	1/48	1/89	1/89
2	Hyperprolinemia type I	PRODH	1/51	1/46	1/47	1/51	1/47	1/65	1/55	1/51	1/70
3	Methylmalonic Acidemia, cblC Type	MMACHC	1/52	1/53	1/28.1	1/32	1/71	1/77	1/79	1/134	1/195
4	Citrin deficiency	SLC25A13	1/55	1/115	1/84	1/92	1/57	1/46	1/46	1/34	1/24
5	Primary Carnitine Deficiency	SLC22A5	1/63	1/83	1/68	1/75	1/68	1/55	1/75	1/45	1/41
6	Methylmalonic aciduria, mut(0) type	MMUT	1/93	1/120	1/57	1/56	1/116	1/125	1/125	1/178	1/195
7	Multiple Acyl-CoA Dehydrogenase Deficiency	ETFDH	1/122	1/124	1/114	1/153	1/119	1/107	1/125	1/123	1/98
8	Short Chain Acyl-CoA Dehydrogenase Deficiency	ACADS	1/127	1/120	1/104	1/94	1/119	1/199	1/188	1/193	1/81
9	Homocystinuria due to MTHFR deficiency	MTHFR	1/176	1/170	1/178	1/158	1/213	1/142	1/188	1/178	1/244
10	BH4-Deficient Hyperphenylalaninemia A	PTS	1/194	1/170	1/171	1/204	1/181	1/157	1/301	1/201	1/489
11	Isobutyryl-CoA dehydrogenase deficiency	ACAD8	1/211	1/231	1/228	1/258	1/188	1/142	1/251	1/209	1/244
12	Medium-Chain Acyl-Coenzyme A Dehydrogenase Deficiency	ACADM	1/251	1/404	1/300	1/272	1/181	1/213	1/188	1/283	1/489
13	2-Methylbutyryl Glycinuria	ACADSB	1/255	1/404	1/320	1/612	1/272	1/187	1/601	1/150	1/70
14	Very Long-Chain Acyl-CoA Dehydrogenase Deficiency	ACADVL	1/277	1/404	1/240	1/213	1/213	1/299	1/334	1/283	0
15	Biotinidase Deficiency	BTD	1/293	1/294	1/400	1/272	1/213	1/272	1/334	1/401	1/195
16	3-Methylcrotonyl-CoA carboxylase 1 deficiency	MCCC1	1/325	1/539	1/200	1/245	1/698	1/332	1/429	1/283	1/977
17	Glutaric Acidemia I	GCDH	1/329	1/404	1/282	1/245	1/444	1/299	1/301	1/535	1/195
18	3-Methylcrotonyl-CoA carboxylase 2 deficiency	MCCC2	1/395	1/404	1/400	1/327	1/444	1/747	1/601	1/321	1/195
19	Carnitine-Acylcarnitine Translocase Deficiency	SLC25A20	1/455	1/808	1/6396	1/4899	1/543	1/598	1/1503	1/138	1/195
20	Citrullinemia type I	ASS1	1/493	1/404	1/480	1/700	1/611	1/332	1/601	1/438	1/489
21	Propionicacidemia	PCCB	1/502	1/359	1/533	1/490	1/489	1/598	1/601	1/535	1/489
22	Hyperornithinemia-Hyperammonemia-Homocitrullinuria Syndrome	SLC25A15	1/548	1/647	1/480	1/1225	1/543	1/996	1/501	1/438	1/163
23	Carnitine palmitoyltransferase II deficiency	CPT2	1/580	1/462	1/959	1/544	1/611	1/747	1/429	1/535	1/489
24	Propionicacidemia	PCCA	1/592	1/359	1/436	1/612	1/489	1/996	1/752	1/1203	1/977
25	Hypermethioninemia	MAT1A	1/617	1/647	1/369	1/544	1/2444	1/374	1/752	1/688	0
26	Multiple carboxylase deficiency	HLCS	1/688	1/1078	1/533	1/377	1/611	1/2988	1/601	1/1203	0
27	Isovaleric Acidemia	IVD	1/688	1/3233	1/1599	1/612	1/815	1/249	1/1503	1/481	0
28	Maple Syrup Urine Disease, type Ib	BCKDHB	1/822	1/1617	1/1199	1/700	1/611	1/598	1/601	1/1203	1/977
29	Carbamoylphosphate Synthetase I Deficiency	CPS1	1/846	1/3233	1/800	1/544	1/698	1/996	1/1002	1/963	1/977
30	Argininosuccinic aciduria	ASL	1/846	1/808	1/1599	1/544	1/611	1/996	1/501	1/4813	1/977
31	Maple Syrup Urine Disease, type Ia	BCKDHA	1/897	1/808	1/800	1/544	1/2444	1/2988	1/3006	1/535	1/977
32	Trifunctional Protein Deficiency	HADHB	1/897	1/1617	1/600	1/490	1/1629	1/1494	1/1503	1/802	0
33	Argininemia	ARG1	1/925	1/1617	1/2399	1/2450	1/2444	1/1494	1/1503	1/1203	0
34	Glycine encephalopathy	GLDC	1/955	1/808	1/1199	1/612	1/978	1/1494	1/3006	1/688	0
35	3-Methylglutaconic Aciduria type 1	AUH	1/1057	1/3233	1/1599	1/4899	1/4888	1/2988	1/1002	1/1604	1/977
36	Long-Chain 3-Hydroxyacyl-Coa Dehydrogenase Deficiency;Trifunctional Protein Deficiency	HADHA	1/1096	1/539	1/1599	1/1225	1/4888	1/996	1/3006	1/688	1/489
37	Methylmalonic Acidemia, CblA Type	MMAA	1/1139	1/1078	1/959	1/1225	1/1629	1/598	1/1503	1/1203	0
38	Maple Syrup Urine Disease, type II	DBT	1/1480	1/808	1/2399	1/700	1/1629	1/2988	1/1503	1/4813	0
39	Methylmalonic Acidemia, CblB Type	MMAB	1/1558	1/1078	1/959	1/980	1/4888	0	1/1002	1/2407	0
40	3-hydroxy-3-methylglutaryl-CoA lyase deficiency	HMGCL	1/1645	1/1078	1/1599	1/980	0	0	1/1503	1/963	0
41	β-Ketothiolase Deficiency	ACAT1	1/1850	0	1/1199	1/2450	1/1629	0	1/1503	1/963	0
42	Glycine encephalopathy	AMT	1/2114	1/1078	1/4797	1/4899	1/2444	1/2988	0	1/1203	1/489
43	Malonyl-Coa Decarboxylase Deficiency	MLYCD	1/2467	1/3233	1/2399	1/1225	1/2444	1/2988	0	1/2407	0
44	Carnitine Palmitoyltransferase I Deficiency	CPT1A	1/2467	0	1/1199	1/4899	1/1222	1/1494	0	1/4813	0
45	Homocystinuria Due to Cystathionine Beta-Synthase Deficiency	CBS	1/2960	1/1617	1/4797	1/2450	1/1629	0	0	1/4813	1/977
46	Tyrosinemia Type I	FAH	1/4229	0	1/4797	0	1/4888	0	0	1/963	0
47	BH4-Deficient Hyperphenylalaninemia C	QDPR	1/4934	1/3233	0	1/2450	0	0	0	1/2407	1/977
48	Ornithine Transcarbamylase Deficiency	OTC	1/4934	0	0	1/4899	1/4888	0	1/1503	1/2407	0
49	Tyrosinemia Type II	TAT	1/9867	0	0	0	0	1/2988	0	1/2407	0
50	Hawkinsinuria	HPD	1/9867	0	1/4797	1/4899	0	0	1/3006	0	0
51	Succinic Semialdehyde Dehydrogenase Deficiency	ALDH5A1	1/9867	0	1/4797	0	1/4888	0	0	1/4813	0
52	2,4-Dienoyl-CoA Reductase Deficiency	NADK2	1/9867	1/3233	1/4797	0	0	0	1/3006	0	0
