# Supplementary material for: Newborn Screening for Inborn Errors of Metabolism by Next-Generation Sequencing Combined with Tandem Mass Spectrometry
Source: Int J Neonatal Screen. 2024 Mar 29;10(2):28. doi: 10.3390/ijns10020028 (PMC11036227; doi:10.3390/ijns10020028)
Supplement: Supplementary file 1 [file IJNS-10-00028-s001.zip › Supplemental Table S3.xlsx]

## Sheet: Sheet1
Table S3.Characteristics of 7 unaffected cases for genetic screening
NO.	Gender	Gestation (weeks+days)	Weight (g)	Disease	Inheriant type	Gene	Variant	Initial MS/MS results	Confirmatory Test Results	Comment
1	male	40+0	3500	Ornithine Transcarbamylase Deficiency	XL	OTC	c.[830G>A];[0]	Cit=9.58 umol/L [range,4-30]	Cit=9.75 umol/L [range,5-50]	Normal
2	male	39	3450	Phenylketonuria	AR	PAH	c.[1068C>A];[510T>A ]	Phe=134.42 umol/L [range,21-100]; Phe/Tyr=1.43 [range,0.1-1.25];	Phe=153.43 umol/L [range,21-100]; Phe/Tyr=1.05 [range,0.1-1.25];	Normal
3	male	38+5	2820	Phenylketonuria	AR	PAH	c.[516G>T ];[516G>T ]	Phe=117.21 umol/L [range,20-120]; Phe/Tyr=1.217[range,0.12-2]	Phe=58.93 umol/L [range,20-120]; Phe/Tyr=1.41[range,0.12-2]	Normal
4	female	39	3420	Phenylketonuria	AR	PAH	c.[728G>A];[532G>A ]	PHE:129.02umol/L [range21-100]; PHE/TYR=2.07 [range,0.1-1.25]	Phe=153.29 umol/L [range,21-100]; Phe/Tyr=1.05 [range,0.1-1.25]	Normal
5	male	39+4	3710	Phenylketonuria	AR	PAH	c.[755G>A];[516G>T ]	Phe=79.19 umol/L [range,20-120]; Phe/Tyr=1.41 [range,0.12-2]	Phe=62.72 umol/L [range,20-120]; Phe/Tyr=1.11[range,0.12-2]	Normal
6	male	39+3	3400	2-Methylbutyryl Glycinuria	AR	ACADSB	c.[275C>G](;)[746delC]	C5=0.33 uM [range,0.04-0.5]; C5/C2=0.03 [range,0.00-0.03]	C5=0.21 uM [range,0.04-0.50]; C5/C2=0.01 [range,0.00-0.03]	Normal
7	male	40+5	4110	Hyperprolinemia type I	AR	PRODH	c.[1322T>C](;)[273+1G>C]	Pro=376.00 umol/L [range,80-350]	Pro=324.00 umol/L [range,80-350]	Normal
